# Supplementary material for: Knock Out of CGN and CGNL1 in MDCK Cells Affects Claudin-2 but Has a Minor Impact on Tight Junction Barrier Function
Source: Cells. 2023 Aug 5;12(15):2004. doi: 10.3390/cells12152004 (PMC10417749; doi:10.3390/cells12152004)
Supplement: Supplementary file 1 [file cells-12-02004-s001.zip]

Archive with 1 entries (1 files):
- cells-2496141-supplementary.pdf
